# Supplementary material for: Effect of High Temperature on Abamectin and Thiamethoxam Tolerance in Bemisia tabaci MEAM1 (Hemiptera: Aleyrodidae)
Source: Insects. 2024 May 29;15(6):399. doi: 10.3390/insects15060399 (PMC11203426; doi:10.3390/insects15060399)
Supplement: Supplementary file 1 [file insects-15-00399-s001.zip]

Archive with 1 entries (1 files):
- Supplementary meterials.pdf
